# Supplementary material for: Unraveling Charge Transfer Mechanisms in Graphene–Quantum Dot Hybrids for High-Sensitivity Biosensing
Source: Biosensors (Basel). 2025 Apr 24;15(5):269. doi: 10.3390/bios15050269 (PMC12109218; doi:10.3390/bios15050269)
Supplement: Supplementary file 1 [file biosensors-15-00269-s001.zip]

Archive with 1 entries (1 files):
- biosensors-3578094-supplementary.pdf
